# Supplementary material for: Postnatal Conditional Deletion of Bcl11b in Striatal Projection Neurons Mimics the Transcriptional Signature of Huntington’s Disease
Source: Biomedicines. 2022 Sep 23;10(10):2377. doi: 10.3390/biomedicines10102377 (PMC9598565; doi:10.3390/biomedicines10102377)
Supplement: Supplementary file 1 [file biomedicines-10-02377-s001.zip]

Archive with 3 entries (3 files):
- biomedicines-1828052-supplementary.pdf
- Table S2 HDSigDB_Mouse_2021_table copy.xls
- TableS1_ver3 later copy.xlsx
